# Supplementary material for: Fibroblast activation protein (FAP)-mediated promotion of metastasis via the FN1-TGFβ axis and immune suppression in aggressive thyroid cancer
Source: J Transl Med. 2025 Nov 13;23:1284. doi: 10.1186/s12967-025-07307-3 (PMC12616960; doi:10.1186/s12967-025-07307-3)
Supplement: Supplementary file 12 — Supplementary Material 12 [file 12967_2025_7307_MOESM12_ESM.zip]

Archive with 2 entries (2 files):
- Supp4A 8305C left v Right FAPi.avi
- S6 8305C+ BJ CFSE v and FAPi.mp4
